# Supplementary material for: Emergency traffic adaptive MAC protocol for wireless body area networks based on prioritization
Source: PLoS One. 2019 Dec 2;14(12):e0225518. doi: 10.1371/journal.pone.0225518 (PMC6886830; doi:10.1371/journal.pone.0225518)
Supplement: S1 File — (XLSX) [file pone.0225518.s001.xlsx]

## Sheet: Delay, Throughput & Energy 
	TCP-CSMA/CA
Node #	Avg. Delay (sec)	Throughput (bps)	% Energy Used (W)		Avg. Delay (ms)	Throughput (bps)	Throughput (packets/sec)	% Energy (mW)	% Energy (mW)	% Energy (W)
1	0.168	5600	0.250331		168	5600	10	250	250	0.3
2	0.172	4480	0.187966		172	10080	18	188	438	0.4
3	0.176	5040	0.112954		176	15120	27	113	551	0.6
4	0.184	6720	0.154544		184	21840	39	155	706	0.7
5	0.192	3360	0.622488		192	25200	45	622	1328	1.3
6	0.196	4480	0.703605		196	29680	53	704	2032	2
7	0.202	3360	0.78668		202	33040	59	787	2819	2.8
8	0.214	4480	0.615065		214	37520	67	615	3434	3.4
9	0.218	5600	0.804423		218	43120	77	804	4238	4.2
10	0.23	7840	0.200538		230	50960	91	201	4439	4.4
11	0.25	4480	0.605968		250	55440	99	606	5045	5
12	0.26	2240	0.667324		260	57680	103	667	5712	5.7
13	0.27	3360	0.169686		270	61040	109	170	5882	5.9
14	0.295	5600	0.542285		295	66640	119	542	6424	6.4
																									% improve
