# Supplementary material for: Emergency traffic adaptive MAC protocol for wireless body area networks based on prioritization
Source: PLoS One. 2019 Dec 2;14(12):e0225518. doi: 10.1371/journal.pone.0225518 (PMC6886830; doi:10.1371/journal.pone.0225518)
Supplement: S2 File — (XLSX) [file pone.0225518.s002.xlsx]

## Sheet: Delay, Throughput & Energy
	ETA-CSMA/CA-For Varying Number of BMSNs
Node #	Avg. Delay (sec)	Throughput (bps)	% Energy (W)		Avg. Delay (ms)	Throughput (bps)	Throughput (packets/sec)	% Energy (mW)	% Energy (mW)	% Energy (W)
1	0.154	5600	0.1		154	5600	10	100	100	0.1
2	0.179	4480	0.1		179	10080	18	100	200	0.2
3	0.186	5040	0.2		186	15120	27	200	400	0.4
4	0.194	6720	0.2		194	21840	39	200	600	0.6
5	0.202	3360	0.3		202	25200	45	300	900	0.9
6	0.206	4480	0.6		206	29680	53	600	1500	1.5
7	0.212	3360	0.8		212	33040	59	800	2300	2.3
8	0.224	4480	0.2		224	37520	67	200	2500	2.5
9	0.228	4480	0.5		228	42000	75	500	3000	3
10	0.24	2240	0.2		240	44240	79	200	3200	3.2
11	0.26	3360	0.8		260	47600	85	800	4000	4
12	0.27	2240	0.6		270	49840	89	600	4600	4.6
13	0.28	5600	0.7		280	55440	99	700	5300	5.3
14	0.305	4480	0.8		305	59920	107	800	6100	6.1
