# Supplementary material for: Emergency traffic adaptive MAC protocol for wireless body area networks based on prioritization
Source: PLoS One. 2019 Dec 2;14(12):e0225518. doi: 10.1371/journal.pone.0225518 (PMC6886830; doi:10.1371/journal.pone.0225518)
Supplement: S3 File — (XLSX) [file pone.0225518.s003.xlsx]

## Sheet: Emergency Packet Performance
	For Varying Time in Seconds
	Avg. Delay (ms)				Throughput (packets/sec)				% Energy (W)				Accuracy
	Emergency At				Emergency At				Emergency At				Emergency At
Time (sec)	any single BMSN	any two BMSNs	any three BMSNs	all BMSNs	any single BMSN	any two BMSNs	any three BMSNs	all BMSNs	any single BMSN	any two BMSNs	any three BMSNs	all BMSNs	any single BMSN	any two BMSNs	any three BMSNs	all BMSNs
200	126	217	265	333	81	75	73	72	0.2	0.3	0.5	0.6	0.85	0.83	0.82	0.79
400	140	230	269	340	83	77	75	72	0.3	0.5	1	1.1	0.85	0.82	0.81	0.77
600	159	245	279	349	85	79	78	74	0.5	1.1	1.7	1.8	0.84	0.81	0.81	0.77
800	180	255	288	355	85	81	78	74	1.5	2.2	2.5	3	0.82	0.81	0.79	0.77
1000	199	262	297	361	88	84	80	76	2.6	3	3.6	4.1	0.82	0.81	0.78	0.75
1200	212	281	311	370	89	84	82	76	3.5	4.1	4.5	5.3	0.8	0.8	0.77	0.75
1400	238	290	322	379	92	87	85	80	4.3	5	5.5	6.5	0.8	0.8	0.75	0.75
1600	258	305	337	388	95	88	85	83	5.3	6.1	6.6	7.6	0.79	0.78	0.74	0.75
1800	289	325	349	395	95	90	87	83	5.9	7	7.6	8.7	0.78	0.78	0.72	0.72
2000	310	340	370	400	100	93	89	87	6.5	7.5	8.5	9.4	0.78	0.76	0.72	0.7
