# Supplementary material for: Emergency traffic adaptive MAC protocol for wireless body area networks based on prioritization
Source: PLoS One. 2019 Dec 2;14(12):e0225518. doi: 10.1371/journal.pone.0225518 (PMC6886830; doi:10.1371/journal.pone.0225518)
Supplement: S4 File — (XLSX) [file pone.0225518.s004.xlsx]

## Sheet: Delay, Throughput & Energy
	ETA-CSMA/CA-For Varying Number of Data Packets
# of Pkts	Avg. Delay (sec)	Throughput (bps)	% Energy (W)		Avg. Delay (ms)	Throughput (bps)	Throughput (packets/sec)	% Energy (mW)	% Energy (mW)	% Energy (W)
1	0.204	7280	0.25		204	7280	13	250	250	0.25
2	0.229	5040	0.15		229	12320	22	150	400	0.4
3	0.236	6160	0.1		236	18480	33	100	500	0.5
4	0.244	7840	0.2		244	26320	47	200	700	0.7
5	0.252	5600	0.2		252	31920	57	200	900	0.9
6	0.256	7280	0.1		256	39200	70	100	1000	1
7	0.262	5600	0.1		262	44800	80	100	1100	1.1
