# Supplementary material for: Emergency traffic adaptive MAC protocol for wireless body area networks based on prioritization
Source: PLoS One. 2019 Dec 2;14(12):e0225518. doi: 10.1371/journal.pone.0225518 (PMC6886830; doi:10.1371/journal.pone.0225518)
Supplement: S5 File — (XLSX) [file pone.0225518.s005.xlsx]

## Sheet: Delay, Throughput & Energy 
	ETCP-CSMA/CA
Node #	Avg. Delay (sec)	Throughput (bps)	% Energy (W)		Avg. Delay (ms)	Throughput (bps)	Throughput (packets/sec)	% Energy (mW)	% Energy (mW)	% Energy (mW)	% Energy (W)
1	0.126	5376	0.219808		126	5376	10	219.808	220	220	0.2
2	0.169	1904	0.252345		169	7280	13	252.345	252	472	0.5
3	0.203	3920	0.110468		203	11200	20	110.468	110	582	0.6
4	0.221	2800	0.190034		221	14000	25	190.034	190	772	0.8
5	0.229	2240	0.292585		229	16240	29	292.585	293	1065	1.1
6	0.247	4480	1.15266		247	20720	37	1152.66	1153	2218	2.2
7	0.249	3360	1.21727		249	24080	43	1217.27	1217	3435	3.4
8	0.265	7280	1.95131		265	31360	56	1951.31	1951	5386	5.4
9	0.269	3360	0.396304		269	34720	62	396.304	396	5782	5.8
10	0.331	3920	2.01745		331	38640	69	2017.45	2017	7799	7.8
11	0.341	1680	0.221017		341	40320	72	221.017	221	8020	8
12	0.36	2016	0.272516		360	42336	76	272.516	273	8293	8.3
13	0.372	2464	0.903931		372	44800	80	903.931	904	9197	9.2
14	0.4	3920	0.167622		400	48720	87	167.622	168	9365	9.4
Note: The data shows the network performance in the presence of emergency at all of the four emergency BMSNs.
